# Supplementary material for: Efficacy of Recombinant Human Bone Morphogenetic Protein-2 in Alveolar Cleft Treatment for Children: Systematic Review and Meta-Analysis
Source: Life (Basel). 2025 Jan 26;15(2):185. doi: 10.3390/life15020185 (PMC11856092; doi:10.3390/life15020185)
Supplement: Supplementary file 1 [file life-15-00185-s001.zip]

Archive with 3 entries (3 files):
- Supplemantry file S3.pdf
- supplementary file S1.pdf
- Supplementary file S2.pdf
